# Supplementary material for: Elevated retinal cGMP is not associated with elevated circulating cGMP levels in a canine model of retinitis pigmentosa
Source: PLoS One. 2022 Dec 30;17(12):e0279437. doi: 10.1371/journal.pone.0279437 (PMC9803105; doi:10.1371/journal.pone.0279437)
Supplement: S1 Table — (XLSX) [file pone.0279437.s001.xlsx]

## Sheet: Sheet1
	WT retina cGMP level	PDE6A+/- retina cGMP level	PDE6A-/- retina cGMP level			WT plasma cGMP level	PDE6A+/- plasma cGMP level	PDE6A-/- plasma cGMP level
	33.628	27.1575	153.761			0.836815	0.723643	0.643268
	35.5669	61.5861	105.92			0.740165	1.04224	0.625806
	41.1069	59.1347	161.173			0.710352	1.41746	0.615423
	56.6509	54.6751				1.01289	0.744069	0.450523
	41.9811					0.661891	0.870772	0.659384
	41.2139
